# Supplementary material for: Aluminium(III) Oxide—The Silent Killer of Bacteria
Source: Molecules. 2023 Jan 3;28(1):401. doi: 10.3390/molecules28010401 (PMC9822385; doi:10.3390/molecules28010401)
Supplement: Supplementary file 1 [file molecules-28-00401-s001.zip]

Archive with 1 entries (1 files):
- molecules-2118860-supplementary.pdf
